# Supplementary material for: The molecular portrait of in vitro growth by meta-analysis of gene-expression profiles
Source: Genome Biol. 2005 Jul 27;6(8):R65. doi: 10.1186/gb-2005-6-8-r65 (PMC1273632; doi:10.1186/gb-2005-6-8-r65)
Supplement: Additional Data File 1 — Corresponding gene names, probe identifiers, SAM d scores and fold change values are given. The order of the genes in this table is identical to Figure 4. [file gb-2005-6-8-r65-S1.xls]

## Sheet: Suppl Table 1A. Up-regulated
Supplementary Table 1A - Genes up-regulated in cell lines in both datasets
*d scores from SAM analysis (Reference 22 in article). All genes in table had q-values below 0.01
		Dataset I			Dataset II
Description	Gene Name	Probe_ID	d score*	fold change	Probe_ID	d score*	fold change
Up-regulated in cell lines
G2/MITOTIC-SPECIFIC CYCLIN B1	CCNB1	M25753_at	30.7471	7.72589	34736_at	16.5085	660.063
CKS2 CDC28 protein kinase 2	CKS2	X54942_at	28.0218	11.2428	40690_at	14.8515	12.6865
RNA polymerase II elongation factor SIII, p15 subunit mRNA	TCEB1	L34587_at	27.3936	4.66185	1399_at	12.2992	2.74375
Sm protein G	SNRPG	X85373_at	26.8188	5.01404	37337_at	16.3567	4.92003
P55CDC mRNA	CDC20	U05340_at	26.5728	8.71605	38414_at	14.9975	10.9505
PSMA2 Proteasome component C2	PSMA1	M64992_at	25.863	4.42065	38371_at	23.3898	2.36732
SnRNP core protein Sm D3 mRNA	SNRPD3	U15009_at	25.6029	6.20798	40150_at	13.4794	3.99682
TUBG Tubulin, gamma polypeptide	TUBG1	M61764_at	25.3863	10.126	33346_r_at	3.02483	1.62864
T-COMPLEX PROTEIN 1, EPSILON SUBUNIT	CCT5	D43950_at	25.3064	4.62232	40417_at	17.5057	4.17523
26S proteasome-associated pad1 homolog (POH1) mRNA	PSMD14	U86782_at	24.6031	4.47955	33247_at	13.9627	4.36282
Putative M phase phosphoprotein 2 (MPP2) mRNA	FOXM1	U74612_at	23.8571	5.31284	34715_at	16.4041	8.78675
H2AZ H2AZ histone	H2AFZ	M37583_at	23.7983	4.52113	39337_at	20.7347	8.00845
SnRNP core protein Sm D2 mRNA	SNRPD2	U15008_at	23.0857	2.94368	35270_at	18.3459	3.3109
Ras-Like Protein Tc4	---	HG1112-HT1112_at	23.0836	3.70506	1839_at	25.9158	5.32924
LAMR1 Laminin receptor (2H5 epitope)	DAP3	U18321_at	22.9214	4.46932	1356_at	12.3362	2.37403
EIF2A Eukaryotic translation initiation factor 2A	EIF2S1	J02645_at	22.4036	4.23141	1154_at	10.6326	2.76963
Protein tyrosine phosphatase (CIP2)mRNA	CDKN3	L25876_at	22.3737	6.98249	1599_at	6.06334	17.3592
5'-terminal region of UMK	UMPK	D78335_at	22.1244	4.59706	37193_at	9.17714	8.45666
Chromosome segregation gene homolog CAS mRNA	CSE1L	U33286_at	21.8885	3.98527	38804_at	8.10696	3.91689
Proteasome subunit HsC7-I	PSMB2	D26599_at	21.8387	2.88055	1310_at	12.5614	2.24385
MULTIFUNCTIONAL PROTEIN ADE2	PAICS	X53793_at	21.7704	4.86802	39056_at	26.1095	8.44925
RFC4 Replication factor C, 37-kD subunit	RFC4	M87339_at	21.6434	5.00288	1054_at	13.5146	8.05504
MITOCHONDRIAL STRESS-70 PROTEIN PRECURSOR	HSPA9B	L15189_s_at	21.5519	2.92089	41509_at	6.23011	2.02626
Heterochromatin protein HP1Hs-gamma mRNA	CBX3	U26312_s_at	21.5506	4.4842	38084_at	17.7302	3.27802
Ubiquitin carrier protein (E2-EPF) mRNA	E2-EPF	M91670_at	21.3317	5.86908	40619_at	16.5488	7.68438
Rad2	---	HG4074-HT4344_at	21.1676	4.37493	1515_at	20.1431	6.00302
U2 SMALL NUCLEAR RIBONUCLEOPROTEIN A'	SNRPA1	X13482_at	20.8569	3.19488	37585_at	13.8597	3.72618
Sm protein F	SNRPF	X85372_at	20.732	4.5531	41403_at	26.1929	6.55596
Mrp17 mRNA	MRPL12	X79865_at	20.6704	5.58145	39812_at	8.08289	3.25199
PROTEASOME ZETA CHAIN	PSMA5	X61970_at	20.6441	3.16167	37046_at	19.0843	3.53838
DNMT DNA methyltransferase	DNMT1	X63692_at	20.507	4.15978	37333_at	17.3301	4.63704
DNA polymerase delta small subunit mRNA	POLD2	U21090_at	20.457	4.70141	1470_at	5.8515	3.58559
RANBP1 RAN binding protein 1	RANBP1	D38076_at	20.4366	5.04918	41342_at	17.2473	5.18915
MITOCHONDRIAL 60S RIBOSOMAL PROTEIN L3	MRPL3	X06323_at	20.2236	3.39965	37726_at	17.7905	3.7378
PCNA Proliferating cell nuclear antigen	PCNA	M15796_at	20.1389	5.96705	1884_s_at	16.0023	12.0431
PSMA5 Proteasome component C5	PSMB1	D00761_at	20.0915	3.4442	1447_at	8.49818	1.69622
Mitochondrial ATP synthase subunit 9, P3 gene copy, mRNA, nuclear gene encoding mitochondrial protein	ATP5G3	U09813_at	19.737	3.5478	34811_at	4.53604	2.09528
Nucleolar protein p40 mRNA	EBNA1BP2	U86602_at	19.6389	4.53566	36135_at	8.87079	2.12218
CCNA Cyclin A	CCNA2	X51688_at	19.6363	4.46858	1943_at	17.9203	4.70233
TXN Thioredoxin	TXN	X77584_at	19.6232	4.63187	36992_at	11.5901	2.50605
Proteasome subunit HsC10-II	PSMB3	D26598_at	19.6135	2.40401	1309_at	5.64541	1.97952
RNA polymerase II subunit	POLR2K	Z47727_at	19.5335	2.55608	39766_r_at	5.59568	1.83805
GSPT1 G1 to S phase transition 1	GSPT1	X17644_s_at	19.4969	4.15738	33932_at	12.786	3.37904
PRE-MRNA SPLICING FACTOR SF2, P32 SUBUNIT PRECURSOR	---	M69039_at	19.4289	3.31576	37668_at	15.7764	5.4719
SNRPE Small nuclear ribonucleoprotein polypeptide E	---	M21259_at	19.3972	2.93284	38680_at	9.51221	3.10135
Spliceosomal Protein Sap 49	---	HG4638-HT5050_at	19.1966	5.13134	33909_at	5.76652	1.99187
EWSR1 Ewing sarcoma breakpoint region 1	EWSR1	X66899_at	19.0914	3.95815	423_at	5.81241	2.25443
KIAA0175 gene	MELK	D79997_at	18.9729	4.05078	38847_at	13.3317	6.19692
Peptidylprolyl isomerase gene extracted from Human cyclophilin gene for cyclophilin (EC 5.2.1.8)	---	X52851_rna1_at	18.8369	2.20488	33667_at	18.0488	2.24084
26S PROTEASE REGULATORY SUBUNIT 7	PSMC2	D11094_at	18.6298	4.64403	35353_at	11.4142	2.30127
JTV-1 (JTV-1) mRNA	JTV1	U24169_at	18.5653	5.38814	41250_at	10.6983	3.24461
DNA REPLICATION LICENSING FACTOR CDC47 HOMOLOG	MCM7	D55716_at	18.4895	3.92033	947_at	14.4278	25.7014
DbpB-like protein mRNA	NSEP1	J03827_at	18.4673	3.15595	32340_s_at	10.1611	2.65323
Heterogeneous Nuclear Ribonucleoprotein A/B	---	HG110-HT110_s_at	18.2188	2.72038	38094_at	15.0256	2.56271
T-COMPLEX PROTEIN 1, GAMMA SUBUNIT	CCT3	X74801_at	18.162	3.32592	40774_at	15.6385	3.26993
Macrophage migration inhibitory factor (MIF) gene	---	L19686_rna1_at	18.1243	3.7459	895_at	8.91802	2.01682
NUCLEAR TRANSPORT FACTOR 2	NUTF2	X07315_at	17.9813	3.6959	31858_at	15.0934	7.25097
U1 small nuclear RNP-specific C protein	SNRPC	X12517_at	17.9602	11.2982	38675_at	9.84733	3.26356
Mitotic centromere-associated kinesin mRNA	KIF2C	U63743_at	17.7992	3.91546	36837_at	10.2837	19.5859
Amyloid precursor protein-binding protein 1 mRNA	APPBP1	U50939_at	17.6561	3.3777	35364_at	17.5584	3.1611
B-cell receptor associated protein (hBAP) mRNA, partial cds	REA	U72511_at	17.5597	3.19394	37364_at	6.82828	1.94547
HSPA4 Heat shock 70kD protein 4	HSPA4	L12723_at	17.4541	3.89684	1480_at	17.3802	3.44487
Proteasome subunit z	PSMB7	D38048_at	17.4167	2.74326	1313_at	10.2546	2.2823
CTPS CTP synthetase	CTPS	X52142_at	17.3243	5.94572	32441_at	7.55729	4.06406
RCH1 RAG (recombination activating gene) cohort 1	KPNA2	U28386_at	17.3143	4.10852	40407_at	13.7403	8.76686
Putative protein kinase C inhibitor (PKCI-1) mRNA	HINT1	U51004_at	17.1148	2.7452	1009_at	9.15856	1.78593
PSMA3 Proteasome component C3	PSMA2	D00760_at	17.098	3.34584	1446_at	18.6026	3.62379
Cyclin-dependent kinase 4 (CDK4) gene	---	U37022_rna1_at	17.0368	4.02878	1942_s_at	10.9208	2.84181
Short-chain alcohol dehydrogenase (XH98G2) mRNA	HADH2	U73514_at	16.8702	6.17938	40778_at	4.43391	1.76271
LAMB2 Laminin, beta 2 (laminin S)	LMNB2	M94362_at	16.8068	2.51934	36987_at	13.7009	4.29227
Sm-like protein CaSm (CaSm) mRNA	LSM1	AF000177_at	16.7666	3.94642	39017_at	7.80731	2.51766
RARS Arginyl-tRNA synthetase	RARS	S80343_at	16.6816	3.46072	549_at	10.7256	3.00316
Translational initiation factor 2 beta subunit (elF-2-beta) mRNA	EIF2S2	M29536_at	16.6724	2.50629	39368_at	17.5263	5.37116
Guanosine 5'-Monophosphate Synthase	---	HG4716-HT5158_at	16.5561	3.67466	36457_at	9.85092	5.29429
Transcriptional Coactivator Pc4	---	HG4297-HT4567_at	16.5213	2.95671	36171_at	7.86692	2.7583
GLYCYLPEPTIDE N-TETRADECANOYLTRANSFERASE	NMT1	M86707_at	16.3808	2.80178	38999_s_at	12.3523	3.75577
EIF4A1 Eukaryotic translation initiation factor 4A (eIF-4A) isoform 1	EIF4A1	D13748_at	16.0603	2.81268	1199_at	11.6671	2.77991
U1 SMALL NUCLEAR RIBONUCLEOPROTEIN A	SNRPA	M60784_s_at	16.0019	2.73454	40842_at	15.4593	3.004
RNA polymerase II seventh subunit (rpb-7) gene	---	U52427_rna1_at	15.9122	2.60579	39747_at	9.97252	3.21156
KIAA0101 gene	KIAA0101	D14657_at	15.8319	4.73441	38116_at	20.1925	53.114
TOP2A Topoisomerase (DNA) II alpha (170kD)	TOP2A	J04088_at	15.8049	3.70408	1592_at	10.6797	8.34061
Interleukin-1 receptor-associated kinase (IRAK) mRNA	IRAK1	L76191_at	15.774	2.83222	1100_at	8.85859	2.48152
Stimulator of TAR RNA binding (SRB) mRNA	CCT4	U38846_at	15.6879	2.57506	32594_at	13.8219	2.18211
EUKARYOTIC INITIATION FACTOR 4A-LIKE NUK-34	DDX48	D21853_at	15.6089	2.54066	38031_at	9.83109	2.47089
(cell line HL-60) alpha topoisomerase truncated-form mRNA, 3'UTR	TOP2A	L47276_s_at	15.4452	3.4918	904_s_at	20.5147	15.6832
MTHFD NAD-dependent methylene tetrahydrofolate dehydrogenase cyclohydrolase	MTHFD2	X16396_at	15.4175	3.42481	40074_at	24.1705	12.9006
HSPE1 Heat shock 10 kD protein 1 (chaperonin 10)	HSPE1	U07550_at	15.3652	3.98388	39353_at	11.2262	3.87485
Ubiquitin-homology domain protein PIC1 mRNA	UBL1	U67122_s_at	15.2616	3.05396	155_s_at	11.5689	2.17306
Gamma-glutamyl hydrolase (hGH) mRNA	GGH	U55206_at	15.1809	5.14369	37263_at	10.423	5.85456
C2f mRNA	C2F	U72514_at	15.1777	4.32866	39357_at	4.23448	2.49105
RPS13 RNA polymerase II polypeptide B (140 kD)	POLR2B	X63563_at	15.0382	2.80919	39746_at	9.44466	2.14774
L-UBC	UBE2L3	S81003_at	14.9525	2.92137	223_at	6.94473	1.87539
COX7B Cytochrome c oxidase subunit VIIb	COX7B	Z14244_at	14.9465	3.27159	36687_at	19.0305	4.36705
SDH1 Succinate dehydrogenase, iron sulphur (Ip) subunit	SDHB	U17886_at	14.9225	3.7946	35751_at	8.99854	2.15848
TYMS Thymidylate synthase	TYMS	D00596_at	14.7228	5.12524	1505_at	13.0827	5.37969
RIBONUCLEOSIDE-DIPHOSPHATE REDUCTASE M1 CHAIN	RRM1	X59543_at	14.7101	2.93548	34314_at	20.872	6.33957
PAGA Proliferation-associated gene A (natural killer-enhancing factor A)	PRDX1	X67951_at	14.594	2.705	41213_at	7.60978	1.87597
Proteasome subunit p42	PSMC6	D78275_at	14.4941	2.82667	949_s_at	9.06283	2.17341
Chromatin assembly factor-I p150 subunit mRNA	CHAF1A	U20979_at	14.3815	2.90285	32589_at	17.2967	3.72565
IARS Isoleucine-tRNA synthetase	IARS	D28473_s_at	14.3621	2.77412	40827_at	17.4657	3.45118
UBIQUITIN CARBOXYL-TERMINAL HYDROLASE ISOZYME L3	UCHL3	M30496_at	14.3588	3.13722	37244_at	7.99552	3.55191
CCT6 Chaperonin containing T-complex subunit 6	CCT6A	L27706_at	14.2809	2.71319	38416_at	8.96801	3.39857
DS-1 mRNA	ICT1	X81788_at	14.1524	2.92865	40758_at	10.2744	2.25459
NME1 Non-metastatic cells 1, protein (NM23A) expressed in	NME1	X17620_at	14.1379	3.54649	1521_at	18.7644	4.89768
RPA1 Replication protein A1 (70kD)	RPA1	M63488_at	13.997	3.07067	1382_at	3.50671	9.70181
(clone FFE-7) type II inosine monophosphate dehydrogenase (IMPDH2) gene, exons 1-13	---	L33842_rna1_at	13.8917	2.81729	36624_at	7.5833	2.77602
PROTEASOME COMPONENT C8	PSMA3	D00762_at	13.8669	2.63163	1448_at	16.0814	3.89064
PGAM1 Phosphoglycerate mutase 1 (brain)	PGAM1	J04173_at	13.8082	2.43133	41221_at	6.103	1.63532
TIAL1 TIA1 cytotoxic granule-associated RNA-binding protein-like 1	TIAL1	M96954_s_at	13.7708	2.20116	41763_g_at	11.7091	2.4564
Casein kinase II subunit beta (EC 2.7.1.37)	---	X57152_rna1_s_at	13.7175	2.02176	410_s_at	4.70611	1.52525
CCNH Cyclin H	CCNH	U11791_at	13.5948	2.54733	1924_at	4.61749	1.76327
MCM3 Minichromosome maintenance deficient (S. cerevisiae) 3	MCM3	D38073_at	13.5906	2.84499	33252_at	12.5845	8.60233
HSPD1 Heat shock 60 kD protein 1 (chaperonin)	HSPD1	M22382_at	13.5625	2.46998	37720_at	14.4489	3.29629
SM15 gene (human interferon-related protein SM15 (U09585); final exon similar to partial sequence of human EST R48415, but would require alternative splice) extracted from Human cosmid LUCA14	---	U73167_cds5_at	13.5357	3.14591	36613_at	6.27216	1.78597
PRPS1 Phosphoribosyl pyrophosphate synthetase subunit I	PRPS1	D00860_at	13.4939	2.76871	36489_at	7.75644	2.04463
DNAJ PROTEIN HOMOLOG 2	DNAJA1	L08069_at	13.4919	3.07235	276_at	5.99081	1.81917
Geranylgeranyl transferase II	RABGGTB	X98001_at	13.4148	2.47772	37703_at	7.1458	2.32754
Basic Transcription Factor, 44 Kda Subunit	---	HG3748-HT4018_at	13.3745	3.62493	33715_r_at	6.11836	2.82841
SSBP Single-stranded DNA-binding protein	SSBP1	M94556_at	13.3175	2.31356	38846_at	19.904	4.4091
Tumor necrosis factor type 1 receptor associated protein (TRAP1) mRNA, partial cds	TRAP1	U12595_at	13.2989	3.11609	1468_at	5.96423	1.95539
54 kDa protein mRNA	NONO	U02493_at	13.1925	2.23299	38527_at	12.3142	2.04774
Edg-2	G10	U11861_at	13.0936	1.7267	39029_at	13.6952	2.03354
Dolichol monophosphate mannose synthase (DPM1) mRNA, partial cds	DPM1	AF007875_at	13.0441	2.69063	34879_at	10.7654	2.56999
Pre-mRNA splicing factor SRp20, 5'UTR (sequence from the 5'cap to the start codon)	SFRS3	D28423_at	13.0149	3.57545	351_f_at	13.9865	3.81348
Ribosomal protein S7	---	Z25749_rna1_at	12.975	2.19943	34646_at	11.0925	2.52943
RPS11 Ribosomal protein S11	RPL35	U12465_at	12.8664	1.91353	41765_at	7.77275	1.96929
Heat Shock Protein, 70 Kda (Gb:Y00371)	---	HG2855-HT2995_at	12.8637	2.35418	1179_at	10.2143	2.14261
EIF5 Eukaryotic translation initiation factor 5 (eIF5)	EIF5	U49436_at	12.8368	2.67335	167_at	5.13214	1.84096
C-myc binding protein	MYCBP	D50692_at	12.802	2.6876	1904_at	6.93323	2.32119
TK1 Thymidine kinase 1, soluble	TK1	M15205_at	12.7634	2.47113	41400_at	10.0991	6.21724
HPV16 E1 protein binding protein mRNA	TRIP13	U96131_at	12.6809	2.31845	36813_at	16.5158	4.55445
TXNRD1 Thioredoxin reductase	TXNRD1	X91247_at	12.6286	3.32149	39425_at	6.97174	2.20076
PLK mRNA	PLK	U01038_at	12.6077	1.86628	37228_at	11.6364	4.30684
LDHA Lactate dehydrogenase A	LDHA	X02152_at	12.5702	2.42308	41485_at	16.1327	3.64456
GTF2E2 General transcription factor TFIIE beta subunit, 34 kD	GTF2E2	X63469_at	12.5587	2.34769	37295_at	7.02435	2.78579
PROBABLE 26S PROTEASE SUBUNIT TBP-1	PSMC3	M34079_at	12.4895	1.96218	592_at	4.44804	1.61955
MITOCHONDRIAL ELONGATION FACTOR TS PRECURSOR	TSFM	L37936_at	12.4834	2.157	39659_at	5.01581	1.54036
Mitochondrial ribosomal protein S12	MRPS12	Y11681_at	12.4101	2.54889	33214_at	7.36207	4.0365
D9 splice variant A mRNA	STRA13	U95006_at	12.3926	2.50616	35710_s_at	4.69794	1.89521
mRNA fragment encoding beta-tubulin. (from clone D-beta-1)	OK/SW-cl.56	V00599_s_at	12.3864	2.23086	151_s_at	7.27099	2.00059
DEK PROTEIN	DEK	X64229_at	12.3584	2.6517	38992_at	15.0063	3.98776
PGK1 Phosphoglycerate kinase 1	PGK1	V00572_at	12.3161	2.41612	37677_at	11.9162	2.12638
Adenine phosphoribosyltransferase (aprt) gene extracted from Human APRT gene for adenine phosphoribosyltransferase	---	Y00486_rna1_at	12.2672	2.04728	34310_at	5.29963	2.56958
CHC1 Chromosome condensation 1	CHC1	D00591_at	12.2571	2.64566	1196_at	13.9062	7.95825
COX7A2 Cytochrome c oxidase VIIa subunit (liver specific)	COX7A2	X15822_at	12.249	1.99152	41760_at	3.23747	1.65088
Homolog of yeast IPP isomerase	IDI1	X17025_at	12.2363	4.54011	36985_at	8.10296	2.21585
HNRPA2B1 Heterogeneous nuclear ribonucleoprotein A2/B1	HNRPA2B1	M29064_at	12.1876	2.35283	36654_s_at	16.137	3.21553
KIAA0225 gene, partial cds	C7orf14	D86978_at	12.1269	2.13108	38728_at	13.6388	4.08215
SSB Sjogren syndrome antigen B (autoantigen La)	SSB	X14684_s_at	12.1229	1.89257	38450_at	12.3406	2.83585
KIAA0124 gene, partial cds	BOP1	D50914_at	12.0272	4.00534	35615_at	15.9238	3.15266
KIAA0035 gene, partial cds	NOLC1	D21262_at	12.0122	2.63257	36597_at	12.7508	4.22487
HISTONE H3.3	TAF9	U21858_at	11.9538	2.19752	193_at	8.28726	2.61786
Heterochromatin protein p25 mRNA	CBX1	U35451_at	11.925	2.67131	37304_at	4.63461	1.91854
AUTOANTIGEN PM-SCL	PMSCL2	X66113_s_at	11.8505	2.08997	36649_at	5.66101	1.63528
PROTEASOME BETA CHAIN PRECURSOR	PSMB4	D26600_at	11.7562	2.13074	1311_at	10.167	2.25344
SRP19 Signal recognition particle 19 kD protein	SRP19	X12791_at	11.7337	1.93968	35231_at	9.03757	2.50996
TIM17 preprotein translocase	TIMM17A	X97544_at	11.7194	2.06751	32829_at	7.07217	2.80915
RNaseP protein p30 (RPP30) mRNA	RPP30	U77665_at	11.685	2.23633	39702_at	3.9108	1.92065
RNA polymerase II subunit (hsRPB8) mRNA	POLR2H	U37689_at	11.67	2.13396	1248_at	8.76129	2.32427
Clone 23733 mRNA	HSU79274	U79274_at	11.6656	2.30711	31838_at	8.27096	4.10106
DGUOK Deoxyguanosine kinase	DGUOK	U41668_at	11.6463	2.23494	37335_at	7.55715	2.1332
KIAA0116 gene, partial cds	KIAA0116	D29958_at	11.6254	3.37175	33294_at	8.17264	2.44153
Putative splice factor transformer2-beta mRNA	SFRS10	U68063_at	11.5623	2.25041	140_s_at	13.1892	2.59558
60S RIBOSOMAL PROTEIN L13	HSPCA	X15183_at	11.5238	1.99902	32316_s_at	7.62946	2.07048
Triosephosphate Isomerase	---	HG2279-HT2375_at	11.5234	1.92722	34003_at	6.77999	2.00098
CLPP	CLPP	Z50853_at	11.5	2.101	32528_at	5.90772	1.93209
M4 protein mRNA	HNRPM	L03532_at	11.4873	2.21492	37717_at	14.308	2.36601
HnRNP F protein mRNA	HNRPF	L28010_at	11.4782	2.28272	38071_at	6.5493	2.75206
TKT Transketolase (Wernicke-Korsakoff syndrome)	TKT	L12711_s_at	11.4135	3.78076	38789_at	7.91146	3.1301
Eukaryotic translation initiation factor (eIF3) mRNA	EIF3S9	U78525_at	11.3834	2.16659	35323_at	10.6638	3.09284
KIAA0002 gene	CCT8	D13627_at	11.3762	2.4743	39767_at	20.9193	6.73678
M-phase phosphoprotein, mpp11	ZRF1	X98260_at	11.3018	2.00382	37632_s_at	11.4989	5.89236
HPRT1 Hypoxanthine phosphoribosyltransferase 1 (Lesch-Nyhan syndrome)	HPRT1	M31642_at	11.2386	2.39733	37640_at	7.76692	2.73681
Liver mRNA fragment DNA binding protein UPI homologue (C-terminus)	HNRPA1	X04347_s_at	11.2097	2.15302	34987_s_at	6.18997	1.89403
GAPD Glyceraldehyde-3-phosphate dehydrogenase	GAPD	X01677_f_at	11.1652	1.88383	AFFX-HUMGAPDH/M33197_3_at	5.05325	1.64192
Heterogeneous Nuclear Ribonucleoprotein I, Alt. Splice 2, Ptb-1	---	HG1595-HT4788_s_at	11.1346	2.18792	40593_at	9.70656	2.12021
HISTONE H2A.X	H2AFX	X14850_at	11.1238	3.92605	40195_at	9.6673	7.83093
PPP1CC Protein phosphatase 1, catalytic subunit, gamma isoform	PPP1CC	X74008_at	11.067	1.98673	37725_at	12.7543	2.42057
(p23) mRNA	TEBP	L24804_at	11.0545	2.55541	32548_at	12.2485	2.0516
NDUFV2 NADH dehydrogenase (ubiquinone) flavoprotein 2 (24kD)	NDUFV2	M22538_at	11.0157	2.4048	34893_at	9.99476	2.12139
RPS21 Ribosomal protein S21	RPS21	L04483_s_at	10.9294	1.66594	31948_at	12.4115	3.01213
IEF SSP 9502 mRNA	PWP1	L07758_at	10.9091	2.23837	40816_at	10.3704	1.95769
PHAPI2b protein	ANP32B	U70439_s_at	10.8951	2.02286	38479_at	13.0656	2.50229
Thyroid receptor interactor (TRIP3) mRNA, 3' end of cds	TRIP3	L40410_at	10.8544	1.83593	41251_at	11.6054	2.4599
Mucin 3, Intestinal (Gb:M55405)	---	HG2147-HT2217_at	10.7965	1.8314	729_i_at	7.28934	2.30782
PTB Ribosomal protein L26	RPS2	X17206_at	10.7948	1.79616	31527_at	6.06322	1.78532
Suppressor for yeast mutant	HRMT1L2	Y10807_s_at	10.7787	1.82281	32825_at	16.5551	3.01017
CYTOCHROME C OXIDASE POLYPEPTIDE VA PRECURSOR	COX5A	M22760_at	10.7704	2.78839	41223_at	5.67651	2.27675
(chromosome 3p25) membrane protein mRNA	SEC13L1	L09260_at	10.715	1.96348	33422_at	6.04846	1.8766
TFRC Transferrin receptor (p90, CD71)	TFRC	X01060_at	10.6893	3.13194	37324_at	10.0653	5.20596
GARS Glycyl-tRNA synthetase	GARS	U09587_at	10.6274	2.36189	36581_at	13.954	4.65107
F25451_2 gene extracted from Human DNA from overlapping chromosome 19 cosmids R31396, F25451, and R31076 containing COX6B and UPKA, genomic sequence	---	AC002115_rna2_at	10.6234	2.2633	34880_at	4.86134	1.51832
KIAA0144 gene	NICE-4	D63478_at	10.5513	1.93673	38089_at	10.561	2.01834
Deleted in split hand/split foot 1 (DSS1) mRNA	DSS1	U41515_at	10.4739	2.44178	38744_at	14.895	3.50096
Nuclear RNA helicase	DDX39	U90426_at	10.4712	2.20547	149_at	15.223	5.44038
DNA-(APURINIC OR APYRIMIDINIC SITE) LYASE	APEX1	D13370_at	10.457	1.94107	2025_s_at	12.4024	2.79711
UDP-galactose transporter related isozyme 1	SLC35B1	D87989_at	10.3885	2.02626	40056_at	5.87421	1.97097
Apo1_Human (MER5(Aop1-Mouse)-like protein)	PRDX3	D49396_at	10.351	2.97724	36631_at	10.5008	2.57618
mRNA export protein Rae1 (RAE1) mRNA	RAE1	U84720_at	10.346	2.99956	32757_at	3.70856	1.71369
COX17 mRNA	POPDC2	L77701_at	10.3255	4.42448	40427_at	6.69503	1.98295
GAPD Glyceraldehyde-3-phosphate dehydrogenase	RPL19	X63527_at	10.2571	1.61913	32435_at	9.09386	1.78482
ASPARAGINE SYNTHETASE	ASNS	M27396_s_at	10.2262	3.58138	36671_at	9.1895	5.43612
Smn gene (survival motor neuron protein SMN) extracted from Human basic transcription factor 2 p44 (btf2p44) gene, partial cds, neuronal apoptosis inhibitory protein (naip) and survival motor neuron protein (smn) genes	---	U80017_rna3_at	10.2189	1.9814	33715_r_at	6.11836	2.82841
T-COMPLEX PROTEIN 1, ALPHA SUBUNIT	TCP1	X52882_at	10.2166	2.25143	34791_at	18.5668	2.91224
Importin beta subunit mRNA	KPNB1	L38951_at	10.1584	2.11825	41196_at	5.80424	2.08254
Nuclear factor NF45 mRNA	ILF2	U10323_at	10.1248	1.89393	36189_at	15.9949	2.74487
PRE-MRNA SPLICING FACTOR SRP20	SFRS3	L10838_at	10.1017	2.29503	40457_at	7.51411	2.52166
Nucleoside Diphosphate Kinase Nm23-H2s	---	HG1153-HT1153_at	10.0894	2.30504	1980_s_at	12.1043	2.54646
Enhancer of rudimentary homolog mRNA	ERH	D85758_at	10.0807	2.06078	39079_at	13.2044	3.1062
CYC1 Cytochrome c-1	CYCS	M22877_at	10.0756	2.87826	35818_at	15.2274	3.96403
TFIIA gamma subunit mRNA	GTF2A2	U14193_at	10.0409	2.10039	37010_at	7.71539	2.23839
ENO1 Enolase 1, (alpha)	ENO1	M14328_s_at	10.0034	2.0734	2035_s_at	13.9081	2.69844
ARH9 Aplysia ras-related homolog 9	UQCRH	Y00764_at	9.94177	1.94327	36104_at	16.6433	3.1269
NC2 alpha subunit	DRAP1	X96506_s_at	9.9304	1.94633	39077_at	5.87417	3.07364
Protein disulfide isomerase-related protein P5	P5	D49489_at	9.89424	2.15868	41750_at	4.86757	1.78376
P105MCM mRNA	MCM6	D84557_at	9.88121	1.85559	40117_at	18.5406	8.03573
Thyroid receptor interactor (TRIP7) mRNA, 3' end of cds	HMGN3	L40357_at	9.85252	2.7604	37349_r_at	5.65602	2.69226
NASP Nuclear autoantigenic sperm protein (histone-binding)	NASP	M97856_at	9.84928	1.99998	33255_at	13.4488	4.8944
VHL binding protein-1 (VBP-1) mRNA, partial cds	VBP1	U56833_at	9.84593	2.33001	171_at	8.74159	2.25308
GSS Glutathione synthetase	GSS	U34683_at	9.82287	2.61853	41631_f_at	4.20249	2.10269
Nucleolin gene	---	M60858_rna1_at	9.791	1.69799	32590_at	13.4707	2.44648
Putative tRNA synthetase-like protein mRNA	FARSL	U07424_at	9.78064	2.00779	1750_at	5.57334	2.4849
mRNA fragment encoding beta-tubulin. (from clone D-beta-1)	---	J00314_at	9.7657	2.99915	709_at	15.1227	3.75171
75 kDa subunit NADH dehydrogenase precursor gene extracted from Human mRNA for mitochondrial 75 kDa iron sulphur protein	NDUFS1	X61100_rna1_at	9.74163	2.42524	38395_at	8.7407	1.93634
KIAA0159 gene	CNAP1	D63880_at	9.63812	2.22411	35314_at	8.46338	3.93597
ERp31 protein	C12orf8	X94910_at	9.5647	2.6432	36945_at	4.88598	1.55582
KIAA0029 gene, partial cds	R3HDM	D21852_at	9.53849	2.09841	36610_at	4.30482	2.20655
Proteasome subunit p112	PSMD1	D44466_at	9.51646	2.14913	1314_at	5.76695	1.68339
PDHA1 Pyruvate dehydrogenase (lipoamide) alpha 1	PDHA1	D90084_at	9.49408	2.29854	38638_at	4.42191	1.77545
(clone mf.18) RNA polymerase II mRNA	POLR2J	L37127_at	9.45759	2.73204	38055_at	5.23534	1.66504
SRP9 Signal recognition particle 9 kD protein	SRP9	U20998_at	9.43175	2.04187	36981_at	10.7653	2.1845
JUN V-jun avian sarcoma virus 17 oncogene homolog	COPS5	U65928_at	9.43033	2.08156	1789_at	8.76646	1.92812
RPS5 Ribosomal protein S5	RPS5	U14970_at	9.39104	1.8523	32437_at	6.31964	1.8691
SET PROTEIN	SET	X75091_s_at	9.36788	2.26445	40189_at	12.2998	3.14412
Hs-cul-1 mRNA	CUL1	U58087_at	9.36714	2.00901	39724_s_at	4.81324	1.88963
ATP SYNTHASE GAMMA CHAIN, MITOCHONDRIAL PRECURSOR	ATP5C1	D16562_at	9.32423	1.80805	40115_at	5.45966	1.70984
Autoantigen p542 mRNA, 3' end of cds	RALY	L38696_at	9.24743	1.87068	36125_s_at	5.08147	1.73481
Histone stem-loop binding protein (SLBP) mRNA	SLBP	U75679_at	9.21265	2.10283	36913_at	11.9884	3.66116
CAG-isl 7 {trinucleotide repeat-containing sequence} [human, pancreas, mRNA Partial, 701 nt]	RPL14	D87735_at	9.21214	1.80998	31907_at	9.57043	2.28326
RPL31 Ribosomal protein L31	RPL31	X15940_at	9.20094	1.55088	33676_at	7.05101	1.669
MCM3 Minichromosome maintenance deficient (S. cerevisiae) 3	MCM3	X62153_s_at	9.19856	2.2202	33252_at	12.5845	8.60233
Nuclear factor NF90 mRNA	ILF3	U10324_at	9.1911	2.52842	32751_at	9.73512	3.82432
Put. HMG-17 protein gene extracted from Human HMG-17 gene for non-histone chromosomal protein HMG-17	---	X13546_rna1_at	9.11658	2.1616	41231_f_at	8.70034	1.62876
KIAA0011 gene	GTF3C2	D13636_at	9.09	1.97905	36932_at	6.88759	2.3886
RPL44 Ribosomal protein L44	RPL36AL	M15661_at	9.06041	1.9867	39856_at	4.92417	1.55623
CENP-F kinetochore protein mRNA	CENPF	U30872_at	9.03049	2.21049	37302_at	12.3084	18.3675
Kinase Myt1 (Myt1) mRNA	PKMYT1	U56816_at	8.99276	2.098	37238_s_at	3.86987	1.58791
GLO1 Glyoxalase I	GLO1	D13315_at	8.98574	2.83356	36201_at	5.18039	1.97715
Protein D123	C10orf7	D14878_at	8.9064	1.9229	38123_at	14.7932	3.67566
Dihydrofolate Reductase, Alt. Splice 6	---	HG2846-HT2983_at	8.87431	2.14983	1178_at	10.5253	18.3358
HnRNP C2 protein mRNA	HNRPC	M16342_at	8.84432	1.74665	33666_at	16.1283	2.45889
GARS Glycyl-tRNA synthetase	GARS	U09510_s_at	8.83466	1.98705	36581_at	13.954	4.65107
Mediator of receptor-induced toxicity	FADD	X84709_at	8.82965	2.91783	38755_at	3.50076	1.59172
SMT3B protein	SMT3H2	X99585_at	8.8065	1.99631	41185_f_at	8.53936	1.52157
RPL27 Ribosomal protein L27	RPL27	L19527_at	8.80448	1.50036	39830_at	11.2705	1.98011
Clathrin coat assembly protein-like	AP3S1	U91932_at	8.74769	1.79645	38074_at	6.50835	1.74886
KIAA0107 gene	P44S10	D14663_at	8.73677	2.75957	34680_s_at	3.51868	1.53507
Non-histone chromosomal protein HMG-14 mRNA	HMGN1	J02621_s_at	8.72366	1.99067	306_s_at	18.1024	4.62804
INTEGRAL MEMBRANE PROTEIN E16	SLC7A5	M80244_at	8.67537	2.98391	32186_at	10.4928	6.24432
YWHAB Tyrosine 3-monooxygenase/tryptophan 5-monooxygenase activation protein, beta polypeptide	YWHAB	X57346_at	8.67426	1.63223	32324_at	5.17389	1.74117
KIAA0110 gene	MAD2L1BP	D14811_at	8.67335	2.17803	39386_at	4.93268	3.43913
Ribosomal Protein L10	---	HG4542-HT4947_at	8.65481	1.73584	32432_f_at	5.91799	1.6182
ANT2 Adenine nucleotide translocator 2 (fibroblast)	SLC25A5	J02683_s_at	8.61363	2.03706	37740_r_at	14.0147	3.30314
PROTEIN TRANSPORT PROTEIN SEC61 BETA SUBUNIT	SEC61B	L25085_at	8.55873	1.91769	32564_at	7.21327	2.13119
TAFII20 mRNA for transcription factor TFIID	TAF12	X84002_at	8.54544	1.8819	802_at	3.25641	1.86725
GLCLR Glutamate-cysteine ligase (gamma-glutamylcysteine synthetase), regulatory (30.8kD)	GCLM	L35546_at	8.51839	2.64448	33163_r_at	4.05209	2.95398
SSRP1 High mobility group box	SSRP1	M86737_at	8.44948	1.76443	37739_at	18.0658	3.23308
CRM1 protein	XPO1	Y08614_at	8.40885	1.89292	37729_at	10.0489	2.10817
ATP5F1 ATP synthase, H+ transporting, mitochondrial F0 complex, subunit b, isoform 1	ATP5F1	X60221_at	8.39208	1.66785	41228_r_at	9.74119	2.40495
PROTEASOME IOTA CHAIN	PSMA6	X59417_at	8.28903	2.38016	36122_at	11.8932	3.74738
RPL4 Ribosomal protein L4	RPL4	D23660_at	8.22719	1.57913	33485_at	12.6759	2.44057
Yeast methionyl-tRNA synthetase homologue	MARS	X94754_at	8.21523	1.59184	39342_at	12.6011	2.36142
Ribosomal protein S10 mRNA	RPS10	U14972_at	8.19362	1.62612	31568_at	5.88525	1.61792
GAP SH3 binding protein mRNA	G3BP	U32519_at	8.17014	1.87748	41133_at	10.9703	3.47426
ERC-55 mRNA	RCN2	X78669_at	8.16791	2.28001	37727_i_at	4.68861	2.00186
RPL27 Ribosomal protein L27	OXA1L	X80695_at	8.14399	1.74485	39774_at	7.929	2.05067
KIAA0097 gene	ch-TOG	D43948_at	8.12573	1.78192	37293_at	6.51374	2.11171
ODC1 Ornithine decarboxylase 1	ODC1	M33764_at	8.11857	2.19695	1081_at	11.2983	2.87162
Translin	TSN	X78627_at	8.06592	1.77573	36177_at	3.44349	2.90816
RNA helicase (Myc-regulated dead box protein)	DDX18	X98743_at	8.06311	1.58358	398_at	13.9211	3.1117
HETEROGENOUS NUCLEAR RIBONUCLEOPROTEIN U	HNRPU	X65488_at	8.05251	1.94336	38654_at	6.44767	1.58505
Sodium/potassium-transporting ATPase beta-3 subunit mRNA	ATP1B3	U51478_at	8.05238	1.83237	32563_at	6.81686	1.89558
PSE-binding factor PTF gamma subunit mRNA	SNAPC1	U44754_at	8.01295	3.19768	35488_at	4.66633	2.32872
High mobility group protein (HMG-I(Y)) gene exons 1-8	---	L17131_rna1_at	7.99486	2.48248	39704_s_at	17.0004	7.91866
Putative RNA binding protein RNPL mRNA	---	U28686_at	7.98096	1.91547	41741_at	5.76948	1.68619
MYBL2 V-myb avian myeloblastosis viral oncogene homolog-like 2	MYBL2	X13293_at	7.97755	2.55646	1854_at	11.8892	23.6493
Cytosolic Acetoacetyl-Coenzyme A Thiolase	---	HG4073-HT4343_at	7.96537	1.7745	34790_at	12.5269	5.57191
Adenosine kinase mRNA	ADK	U33936_s_at	7.96448	2.21564	168_at	5.38125	1.87944
ATP5O ATP synthase, H+ transporting, mitochondrial F1 complex, O subunit (oligomycin sensitivity conferring protein)	ATP5O	X83218_at	7.9598	1.78149	37029_at	14.5511	2.34003
Lactate dehydrogenase B gene exon 1 and 2 (EC 1.1.1.27) (and joined CDS)	---	X13794_rna1_at	7.94297	1.96853	33819_at	11.4364	2.82515
ADPRT ADP-ribosyltransferase (NAD+; poly (ADP-ribose) polymerase)	ADPRT	J03473_at	7.91305	1.74768	1287_at	11.2002	4.05965
FH Fumarate hydratase	FH	U59309_at	7.84484	2.21947	32546_at	10.0303	2.44525
Selenium donor protein (selD) mRNA	SPS	U34044_at	7.81578	2.17314	39387_at	3.30558	2.36649
Non-histone chromosomal protein (NHC) mRNA	HMGN4	U90549_at	7.73323	2.10555	35737_at	7.58636	1.80732
KIAA0112 gene, partial cds	RRS1	D25218_at	7.73022	1.64862	36858_at	13.7657	3.83574
Novel gene in Xq28 region	SYBL1	X92396_at	7.66944	1.92915	34753_at	4.63131	1.87608
Epidermoid carcinoma mRNA for ubiquitin-conjugating enzyme E2 similar to Drosophila bendless gene product	UBE2N	D83004_at	7.66116	1.82434	1660_at	11.4332	2.45683
KIAA0070 gene, partial cds	KARS	D31890_at	7.63038	1.59995	34336_at	14.1625	2.40399
KIAA0005 gene	BZW1	D13630_at	7.58116	1.91883	40108_at	7.42082	2.11175
Embryonic ectoderm development protein homolog (eed) mRNA, partial cds	EED	U90651_at	7.53728	1.74256	31853_at	9.22703	4.05336
CDC16Hs mRNA	CDC16	U18291_at	7.53141	2.06815	40404_s_at	6.01533	1.58874
UBE2I Ubiquitin-conjugating enzyme E2I (homologous to yeast UBC9)	UBE2I	U45328_s_at	7.52951	1.94095	38480_s_at	6.99443	1.73213
ETFA Electron-transfer-flavoprotein, alpha polypeptide (glutaric aciduria II)	ETFA	J04058_at	7.52813	2.39336	40509_at	13.0137	2.99051
KIAA0078 gene	RAD21	D38551_at	7.5119	1.85021	38114_at	10.3643	2.67817
Small Nuclear Ribonucleoprotein, Polypeptide C, Alt. Splice 2	---	HG1322-HT5143_s_at	7.49526	1.72205	32408_s_at	17.1239	2.40139
VDAC2 Voltage-dependent anion channel 2	VDAC2	L08666_at	7.43193	1.68561	37697_s_at	6.94462	1.68934
KIAA0030 gene, partial cds	MCM2	D21063_at	7.42781	2.12622	35312_at	14.5198	5.06283
RPN2 Ribophorin II	RPN2	Y00282_at	7.42266	1.81333	36676_at	6.29507	1.78732
VDAC1 Voltage-dependent anion channel 1	VDAC1	L06132_at	7.40565	2.00017	40198_at	11.0862	2.67103
CaM kinase II isoform mRNA	SRP72	U81554_at	7.4007	1.81769	31670_s_at	9.05372	3.73919
Acidic 82 kDa protein mRNA	HSU15552	U15552_at	7.3729	1.81993	37938_at	8.89941	2.50091
KIAA0038 gene, partial cds	WBSCR1	D26068_at	7.36891	1.51668	41212_r_at	9.44121	2.16945
NCBP interacting protein 1	NCBP2	D59253_at	7.34251	2.0753	32789_at	9.08915	2.51151
Ubiquitin-homology domain protein PIC1 mRNA	UBL1	U61397_s_at	7.31222	1.72189	155_s_at	11.5689	2.17306
PPP4C Protein phosphatase 4 (formerly X), catalytic subunit	PPP4C	X70218_at	7.27673	1.78972	382_at	3.45876	1.66249
Casein kinase II beta subunit mRNA	FBL	M30448_s_at	7.25558	1.92314	32843_s_at	13.2859	2.92816
Retinoblastoma-binding protein (RbAp46) mRNA	RBBP7	X72841_at	7.18019	1.85363	41515_at	3.47237	1.50138
Ribosomal Protein L30	---	HG311-HT311_at	7.13929	1.54601	33677_at	7.34868	1.68772
HnRNP C2 protein mRNA	NAP1L1	M86667_at	7.10969	1.73853	34099_f_at	10.7485	3.20366
PKM2 Pyruvate kinase, muscle	PKM2	X56494_at	7.08119	1.7409	32379_f_at	2.7523	1.90593
Translation initiation factor 3 47 kDa subunit mRNA	EIF3S5	U94855_at	7.07557	1.71182	32576_at	8.43406	2.09752
PolyA site DNA	FLJ20986	Z24724_at	7.05937	2.12229	34857_at	6.21519	2.60747
EIF5A Eukaryotic translation initiation factor 5A	EIF5A	S72024_s_at	7.01014	2.16376	39335_at	9.45213	6.54237
PPP2R4 Protein phosphatase 2A, regulatory subunit B' alpha-1	PPP2R5C	Z69030_s_at	6.94956	1.74953	40784_at	10.3016	5.28865
Neutral amino acid transporter B mRNA	SLC1A5	U53347_at	6.79918	1.7334	41778_at	5.5644	2.40986
EIF4G Eukaryotic translation initiation factor 4 (eIF-4) gamma	EIF4G1	D12686_at	6.73381	2.4138	1306_at	5.96373	1.89034
KIAA0095 gene	KIAA0095	D42085_at	6.71722	1.63581	40271_at	7.61634	2.09911
E2F-related transcription factor (DP-1) mRNA	TFDP1	L23959_at	6.66175	1.85722	37757_at	14.9628	4.02127
HMG2 High-mobility group (nonhistone chromosomal) protein 2	HMGB2	X62534_s_at	6.63757	2.38542	38065_at	13.3856	6.6456
NUCLEAR PORE GLYCOPROTEIN P62	NUP62	X58521_at	6.6324	1.6181	39274_at	8.39172	3.35642
DHPS Deoxyhypusine synthase	DHPS	U26266_s_at	6.61926	1.82305	37722_s_at	2.76648	1.53271
CARS Cysteinyl-tRNA synthetase	CARS	L06845_at	6.5606	2.42187	40408_at	4.14575	1.64179
P62 mRNA	KHDRBS1	M88108_at	6.53608	1.56769	39346_at	10.5345	2.30643
AHCY S-adenosylhomocysteine hydrolase	AHCY	M61832_s_at	6.51345	1.6817	40821_at	8.6706	3.45491
M-phase phosphoprotein, mpp6	MPHOSPH6	X98263_at	6.50556	1.66881	31864_at	9.66826	2.24967
MTHFD Methylenetetrahydrofolate dehydrogenase- methenyltetrahydrofolate cyclohydrolase-formyltetrahydrofolate synthetase	MTHFD1	J04031_at	6.50549	1.9752	673_at	3.47845	2.15815
L23-related mRNA	MRPL23	Z49254_at	6.46215	1.6934	34358_at	7.62242	1.68819
RSU-1/RSP-1 mRNA	RSU1	L12535_at	6.43306	1.68601	32544_s_at	3.74275	1.53554
Motor protein	IMMT	L42572_at	6.40944	1.76232	37659_at	14.2923	2.03175
Transcriptional regulator homolog RPD3 mRNA	HDAC2	U31814_at	6.35929	1.65056	34368_at	10.0546	2.63846
Gu protein mRNA, partial cds	DDX21	U41387_at	6.31869	2.0637	40490_at	13.0678	8.92637
LGALS1 Ubiquinol-cytochrome c reductase core protein II	UQCRC2	J04973_at	6.29286	1.8746	40854_at	7.61282	1.65362
RPD3 protein	HDAC1	D50405_at	6.25794	1.53621	38771_at	9.73715	2.3561
Preferentially expressed antigen of melanoma (PRAME) mRNA	PRAME	U65011_at	6.22915	4.20263	157_at	2.93106	31.2969
Serine kinase mRNA	SRPK1	U09564_at	6.10012	1.6509	1031_at	11.1656	3.51143
Arp2/3 protein complex subunit p41-Arc (ARC41) mRNA	ARPC1B	AF006084_at	6.07686	2.14353	39043_at	3.66071	2.1467
Cancellous bone osteoblast mRNA for GS3786	FAM3C	D87120_at	6.07608	2.03389	34321_i_at	2.77388	1.86952
Nuclear protein Skip mRNA	SNW1	U51432_at	6.0705	1.64947	37715_at	4.39033	1.96847
P4HA Procollagen-proline, 2-oxoglutarate 4-dioxygenase (proline 4-hydroxylase), alpha polypeptide	P4HA1	M24486_s_at	5.91952	2.35234	37037_at	6.07411	1.91285
MITOCHONDRIAL STRESS-70 PROTEIN PRECURSOR	HSPA9B	L11066_at	5.90139	1.57527	41509_at	6.23011	2.02626
YWHAZ Tyrosine 3-monooxygenase/tryptophan 5-monooxygenase activation protein, zeta polypeptide	YWHAZ	M86400_at	5.87142	1.54352	34642_at	4.36305	1.93915
Nuclear pore complex protein hnup153	NUP153	Z25535_at	5.85948	1.61582	32850_at	11.0714	3.21339
TCF6L1 Transcription factor 6-like 1 (mitochondrial transcription factor 1-like)	TFAM	M62810_at	5.85681	1.90895	36191_at	13.674	5.43347
AF-4 mRNA	UBE2D3	U39318_at	5.77002	1.55851	504_at	6.35678	1.89024
DLST Dihydrolipoamide S-succinyltransferase (E2 component of 2-oxo-glutarate complex)	DLST	D26535_s_at	5.70705	1.61741	33257_at	5.26753	4.76286
TOP1 DNA topoisomerase I	TOP1	U07806_s_at	5.70659	1.55673	1030_s_at	9.42169	2.42272
Histone deacetylase HD1 mRNA	HDAC1	U50079_s_at	5.70518	1.5375	38771_at	9.73715	2.3561
PCCB Propionyl Coenzyme A carboxylase, beta polypeptide	PCCB	S67325_at	5.6089	1.59685	36561_at	5.34326	1.89478
Transcription Factor Btf3b	---	HG1515-HT1515_f_at	5.59648	1.52391	31519_f_at	12.0627	3.18583
Desmosome associated protein pinin mRNA	PNN	U77718_at	5.55234	1.52715	33543_s_at	7.36205	2.33134
KIAA0178 gene, partial cds	SMC1L1	D80000_at	5.55073	1.612	32849_at	13.2941	4.13992
Ras-Related Protein Rap1b	---	HG3521-HT3715_at	5.45995	1.79123	1903_at	2.9862	1.55853
SPLICING FACTOR U2AF 35 KD SUBUNIT	U2AF1	M96982_at	5.42555	1.51394	36517_at	11.1391	2.05051
Splicesomal protein (SAP 61) mRNA	SF3A3	U08815_at	5.41526	1.54597	37379_at	5.24935	2.00343
Thimet oligopeptidase (metalloproteinase)	THOP1	Z50115_s_at	5.40842	1.53357	37267_at	8.124	1.90416
ASPARTYL-TRNA SYNTHETASE	DARS	J05032_at	5.36983	1.81905	32615_at	13.2309	3.52069
DUT DUTP pyrophosphatase	DUT	U31930_at	5.34692	1.52882	38368_at	13.981	3.13581
Antigen (MAGE-1) gene	---	M77481_rna1_f_at	5.2923	2.87628	32426_f_at	3.97142	2.45915
Protein phosphatase 6	PPP6C	X92972_at	5.23337	1.77072	37581_at	7.66827	1.56882
CD70 CD70 antigen (CD27 ligand)	TNFSF7	L08096_s_at	5.22686	3.62131	34054_at	5.95761	6.7186
Icln protein	CLNS1A	X91788_at	5.22088	1.59864	38732_at	11.5274	2.45784
KIAA0233 gene	KIAA0233	D87071_at	5.19168	1.84126	37281_at	3.39804	1.72168
Mitochondrial serine hydroxymethyltransferase gene, nuclear encoded mitochondrion protein	SHMT2	U23143_at	5.1513	1.54296	36178_at	13.8833	4.17026
E2 ubiquitin conjugating enzyme UbcH5B (UBCH5B) mRNA	UBE2D2	U39317_at	5.14657	1.51937	38705_at	4.89504	1.53365
PGD Phosphogluconate dehydrogenase	PGD	U30255_at	5.02155	2.10362	36963_at	5.16431	1.74647
(clone CC6) NADH-ubiquinone oxidoreductase subunit mRNA, 3' end cds	NDUFA9	L04490_at	5.0206	1.64554	36205_at	4.14705	1.5975
SET PROTEIN	SET	M93651_at	4.9499	1.50546	40189_at	12.2998	3.14412
PYCR1 Pyrroline-5-carboxylate reductase 1	PYCR1	M77836_at	4.93598	1.60561	37741_at	5.40981	40.8781
PPP1CA Protein phosphatase 1, catalytic subunit, alpha isoform	RAD9A	U53174_at	4.89271	1.54157	32158_at	3.93942	1.89461
Leukemia virus receptor 1 (GLVR1) mRNA	SLC20A1	L20859_at	4.84228	2.29974	1138_at	5.88396	2.04279
KIAA0123 gene, partial cds	PMPCA	D50913_at	4.79729	1.56633	36602_at	7.70311	3.72095
Clone 23693 mRNA sequence	NARS	U79254_at	4.77909	1.57357	41241_at	6.20224	1.66653
Ung gene (uracil-DNA-glycosylase, UNG2) extracted from H.sapiens ung gene for uracil DNA-glycosylase	UNG	X89398_cds2_at	4.76566	1.54058	37686_s_at	12.7358	3.27471
RAD23A gene (human RAD23A homolog) extracted from Homo sapiens DNA from chromosome 19p13.2 cosmids R31240, R30272 and R28549 containing the EKLF, GCDH, CRTC, and RAD23A genes, genomic sequence	RAD23A	AD000092_cds7_s_at	4.61228	2.11323	1750_at	5.57334	2.4849
FOS-RELATED ANTIGEN 1	FOSL1	X16707_at	4.60301	2.27335	32271_at	4.0666	1.66127
HEXB Hexosaminidase B (beta polypeptide)	HEXB	M23294_at	4.56459	1.70564	34888_at	4.29247	28.6451
NEUROMEDIN U-25 PRECURSOR	NMU	X76029_at	4.53803	3.15034	33483_at	3.19882	23.5306
CTSC Cathepsin C	CTSC	X87212_at	4.5375	2.03948	133_at	3.71045	1.89214
KIAA0201 gene	HSPH1	D86956_at	4.45377	1.72598	34398_at	7.20974	17.3652
ITPR3 Inositol 1,4,5-triphosphate receptor, type 3	ITPR3	U01062_at	4.3459	1.73031	182_at	3.61195	1.88064
Polyadenylate binding protein II	PABPC1	Z48501_s_at	4.31659	1.51394	31950_at	10.6168	2.72059
HLA-DR ASSOCIATED PROTEIN I	ANP32A	U73477_s_at	4.28142	1.64291	37034_at	7.05974	2.00649
ATP5 ATP synthase, H+ transporting, mitochondrial	ATP5J	M37104_at	4.26595	1.61953	36107_at	8.59131	2.11449
ARF6 ADP-ribosylation factor 6	ARF6	M57763_at	4.21328	1.63192	37984_s_at	3.78641	1.64752
78 KD GLUCOSE REGULATED PROTEIN PRECURSOR	HSPA5	M19645_at	4.14672	1.60447	36614_at	4.51469	1.73729
GCSH Glycine cleavage system protein H (aminomethyl carrier)	GCSH	D00723_at	3.94798	1.87891	37357_at	7.72629	2.9017
ATP5D ATP synthase, H+ transporting, mitochondrial F1 complex, delta subunit	ATP5D	X63422_at	3.90244	1.7272	37993_at	3.52713	2.02245
Interferon-gamma induced protein (IFI 16) gene	IFI16	M63838_s_at	3.72202	1.70509	1456_s_at	5.14068	2.87081
FATTY ACID-BINDING PROTEIN, EPIDERMAL	FABP5	M94856_at	3.51365	1.81082	39799_at	12.161	5.55336

## Sheet: Suppl Table 1B. Down-regulated
Supplementary Table 1B - Genes down-regulated in cell lines in both datasets
*d scores from SAM analysis (Reference 22 in article). All genes in table had q-values below 0.01
		Dataset I			Dataset II
Description	Gene Name	Probe_ID	d score	fold change	Probe_ID	d score	fold change
Down-regulated in cell lines
BRCA2 region, mRNA sequence CG005	CG005	U50535_at	-12.1368	0.25086	1532_g_at	-2.96524	0.59267
CDC42 GTPase-activating protein mRNA, partial cds	ARHGAP1	U02570_at	-11.776	0.35681	39700_at	-5.97296	0.39838
Vacuolar-type H(+)-ATPase 115 kDa subunit	ATP6V0A1	Z71460_at	-9.63976	0.28061	39326_at	-3.29862	0.0961
COL16A1 Alpha-1 type XVI collagen	COL16A1	M92642_at	-9.58924	0.36513	35169_at	-3.58774	0.30085
PDGFRB Platelet-derived growth factor receptor, beta polypeptide	PDGFRB	J03278_at	-9.17663	0.20751	1771_s_at	-4.66082	0.00985
CANX Calnexin	CCNI	D50310_at	-9.06397	0.25659	1836_at	-2.86182	0.6367
TFIIIC Box B-binding subunit mRNA	GTF3C1	U02619_at	-9.01955	0.40244	35671_at	-3.98206	0.49115
ZNF91 Zinc finger protein 91 (HPF7, HTF10)	ZNF91	L11672_at	-9.00315	0.3429	932_i_at	-3.53843	0.49158
UBE1L Ubiquitin-activating enzyme E1, like	UBE1L	L13852_at	-8.99472	0.2633	1294_at	-4.35829	0.42094
FYN FYN oncogene related to SRC, FGR, YES	FYN	M14676_at	-8.6448	0.40549	2039_s_at	-2.92427	0.58836
KIAA0043 gene	BRD3	D26362_at	-8.60747	0.37674	37947_at	-4.40849	0.50282
Dematin	---	HG4535-HT4940_s_at	-8.5962	0.40229	37192_at	-3.67094	0.22225
Nuclear Mitotic Apparatus Protein 1, Alt. Splice Form 2	---	HG2238-HT2321_s_at	-8.5008	0.45878	329_s_at	-4.14369	0.62049
DLG2 Homolog 2 of Drosophila large discs	MPP2	X82895_at	-8.35775	0.40645	34656_at	-2.8868	0.28346
Rab geranylgeranyl transferase, alpha-subunit	RABGGTA	Y08200_at	-8.17424	0.54548	100_g_at	-5.98952	0.08556
PBX1 PBX1a and PBX1b	PBX1	M86546_at	-8.1007	0.30004	32063_at	-5.0424	0.50088
Bradykinin Receptor	---	HG2668-HT2764_at	-8.08997	0.39781	39309_at	-6.15974	0.03438
B4-2 protein mRNA	PROL2	U03105_at	-7.83891	0.23048	36980_at	-4.82955	0.2949
DAP-kinase mRNA	DAPK1	X76104_at	-7.72894	0.41819	40049_at	-3.22381	0.23775
HTK Hepatoma transmembrane kinase	EPHB4	U07695_at	-7.69554	0.42453	1351_at	-2.85901	0.1707
HLA-E MHC class I antigen HLA-E	HLA-E	X56841_at	-7.60472	0.2009	32321_at	-3.16733	0.30852
JunD mRNA	JUND	X56681_s_at	-7.565	0.26849	1612_s_at	-7.46363	0.43543
TRANSCRIPTIONAL REGULATOR ISGF3 GAMMA SUBUNIT	ISGF3G	M87503_at	-7.49663	0.43021	38517_at	-5.59903	0.1752
Hybrid receptor gp250 precursor mRNA	SORL1	U60975_at	-7.3837	0.16138	32140_at	-2.80818	0.36568
OS-9 precurosor mRNA	OS-9	U41635_at	-7.37396	0.53836	36996_at	-5.24742	0.49339
Clone IMAGE:30008 unknown protein mRNA, partial cds	B1	U87408_at	-7.36188	0.42114	37549_g_at	-3.45353	0.60353
Microsomal glutathione S-transferase (GST-II) mRNA	MGST2	U77604_at	-7.2165	0.53384	820_at	-3.03802	0.53688
GLUL Glutamate-ammonia ligase (glutamine synthase)	GLUL	X59834_at	-7.08113	0.21442	40522_at	-4.87892	0.36895
Brain-expressed HHCPA78 homolog [human, HL-60 acute promyelocytic leukemia cells, mRNA, 2704 nt]	TXNIP	S73591_at	-7.07988	0.24405	31508_at	-5.25572	0.29143
Golgi antigen gcp372	GOLGB1	X75304_at	-7.03923	0.53375	37655_at	-3.78982	0.50873
Nuclear factor I-B2 (NFIB2) mRNA	NFIB	U85193_at	-6.99203	0.27489	34720_at	-5.28632	0.32761
Hypothetical protein A4 mRNA	OS4	U81556_at	-6.90957	0.40625	41202_s_at	-4.97291	0.49076
Randomly sequenced mRNA	AFAP	D25248_at	-6.89567	0.35313	37578_at	-3.66843	0.5716
CREB-RP (creb-rp) mRNA	CREBL1	U31903_s_at	-6.85517	0.27544	38508_s_at	-3.32008	0.23472
Major Histocompatibility Complex, Class I, E (Gb:M21533)	---	HG2917-HT3061_f_at	-6.83828	0.37277	32321_at	-3.16733	0.30852
C-erbA-1 mRNA for thyroid hormone receptor alpha	THRA	X55005_rna1_at	-6.78165	0.43249	35846_at	-4.39909	0.29259
ERF-2 mRNA	---	U07802_at	-6.77035	0.25828	32588_s_at	-3.69526	0.28483
JUNB Jun B proto-oncogene	JUNB	X51345_at	-6.76105	0.18362	32786_at	-3.81186	0.22909
Receptor protein tyrosine kinase	DDR2	X74764_at	-6.7343	0.37077	1319_at	-2.96855	0.07392
COL16A1 Alpha-1 type XVI collagen	COL16A1	S57132_s_at	-6.60805	0.43402	35169_at	-3.58774	0.30085
FGFR2 Fibroblast growth factor receptor 2 (bacteria-expressed kinase, keratinocyte growth factor receptor, craniofacial dysostosis 1, Crouzon syndrome, Pfeiffer syndrome, Jackson-Weiss syndrome)	FGFR2	M87770_at	-6.53607	0.36682	1363_at	-3.76623	0.04253
Clone 23907 mRNA sequence	PIK3R3	U90907_at	-6.52598	0.35066	322_at	-3.55344	0.08987
SPTBN1 Spectrin, beta, non-erythrocytic 1	SPTBN1	M96803_at	-6.48549	0.41143	39556_at	-2.97672	0.54347
P21-activated protein kinase (Pak1) gene	PAK1	U24152_at	-6.47379	0.53122	1558_g_at	-3.28036	0.44316
CCND2 Cyclin D2	CCND2	D13639_at	-6.44589	0.16826	36650_at	-5.41413	0.25412
Ets transcription factors NERF-1a and NERF-1b (NERF-1a,b) mRNA	ELF2	U43189_s_at	-6.40376	0.39708	507_s_at	-3.43342	0.43762
SDC4 Syndecan 4 (amphiglycan, ryudocan)	---	D79206_s_at	-6.33429	0.31305	35844_at	-7.30756	0.19505
AMT Glycine cleavage system protein T (aminomethyltransferase)	AMT	D14686_at	-6.32094	0.35538	41120_at	-4.35529	0.44473
Leucine zipper protein	DSIPI	Z50781_at	-6.30609	0.4066	36629_at	-3.63425	0.36753
METALLOPROTEINASE INHIBITOR 3 PRECURSOR	TIMP3	U14394_at	-6.29545	0.27458	1035_g_at	-2.95955	0.29734
ERF-1 mRNA 3' end	ZFP36L1	X79067_at	-6.29362	0.35602	38740_at	-6.25957	0.28706
Lysosomal acid phosphatase gene (EC 3.1.3.2) Exon 1 (and joined CDS)	---	X15525_rna1_at	-6.2765	0.49347	36651_at	-5.34272	0.28906
MAJOR HISTOCOMPATIBILITY COMPLEX ENHANCER-BINDING PROTEIN MAD3	NFKBIA	M69043_at	-6.12751	0.30205	1461_at	-4.55521	0.47879
Cellular oncogene c-fos (complete sequence)	---	V01512_rna1_at	-6.09731	0.08266	1915_s_at	-4.43243	0.05938
ZNF91 Zinc finger protein 91 (HPF7, HTF10)	ZNF91	L11672_r_at	-6.09438	0.22624	932_i_at	-3.53843	0.49158
Retinoblastoma 1	---	HG4036-HT4306_at	-6.04494	0.12375	1937_at	-2.88932	0.5727
C8FW phosphoprotein	C8FW	AJ000480_at	-6.02765	0.4625	35597_at	-3.07013	0.31156
Globin, Beta	---	HG1428-HT1428_s_at	-5.96736	0.01547	32052_at	-6.28664	0.00096
ADD3 Adducin 3 (gamma)	ADD3	U37122_at	-5.92777	0.55371	33102_at	-3.61259	0.51631
Major Histocompatibility Complex, Class I, E (Gb:M20022)	---	HG2915-HT3059_f_at	-5.89775	0.42478	32321_at	-3.16733	0.30852
Dnaj Homolog (Gb:X63368), Alt. Splice Form 2	---	HG3395-HT3573_s_at	-5.85406	0.30659	37365_at	-4.38138	0.27109
ERF-2 mRNA	ZFP36L2	X78992_at	-5.79538	0.13145	32588_s_at	-3.69526	0.28483
GNA11 Guanine nucleotide binding protein (G protein), alpha 11 (Gq class)	GNA11	M69013_at	-5.78347	0.50547	40562_at	-4.62167	0.48938
Epb72 gene exon 1	---	X85116_rna1_s_at	-5.77717	0.38634	40419_at	-6.21443	0.33521
EPHX2 Epoxide hydrolase 2, cytoplasmic	EPHX2	L05779_at	-5.7396	0.30936	41473_at	-5.02893	0.00734
Transcriptional activator hSNF2a	SMARCA2	X72889_at	-5.71575	0.37904	40961_at	-4.27367	0.53301
ZFP36 Zinc finger protein homologous to Zfp-36 in mouse	ZFP36	M92843_s_at	-5.68552	0.12778	40448_at	-3.95257	0.09485
SOD3 Superoxide dismutase 3, extracellular	SOD3	J02947_s_at	-5.61628	0.25146	692_s_at	-4.44854	0.33921
Phosphatidylinositol-4-phosphate 5-kinase type II beta mRNA	PIP5K2B	U85245_at	-5.51998	0.42003	35741_at	-3.30331	0.42421
FUCA1 Fucosidase, alpha-L- 1, tissue	FUCA1	M29877_at	-5.51926	0.43465	41814_at	-4.37685	0.4555
C1R Complement component C1r	C1R	M14058_at	-5.38446	0.15538	39409_at	-3.21406	0.1541
DNA-binding protein CPBP (CPBP) mRNA, partial cds	COPEB	U44975_at	-5.36468	0.39957	37026_at	-3.64227	0.38761
INSR Insulin receptor	INSR	X02160_at	-5.36368	0.2126	1572_s_at	-3.22053	0.1174
Clone A9A2BRB7 (CAC)n/(GTG)n repeat-containing mRNA	PBXIP1	U00952_at	-5.32301	0.37415	38063_at	-3.51462	0.57536
(clone s153) mRNA fragment	TMP21	L40391_at	-5.32278	0.53183	35754_at	-2.845	0.63843
GALT Galactose-1-phosphate uridyl transferase	GALT	M60091_at	-5.28477	0.60837	36664_at	-3.30272	0.47035
Methylmalonate semialdehyde dehydrogenase gene	ALDH6A1	M93405_at	-5.25663	0.35473	32676_at	-3.21815	0.13437
Trophinin mRNA	TRO	U04811_at	-5.24654	0.29703	34730_g_at	-3.05078	0.35701
Steroid receptor coactivator (SRC-1) mRNA	NCOA1	U59302_at	-5.23247	0.514	36118_at	-4.61543	0.40933
HLF Hepatic leukemia factor	HLF	X68985_s_at	-5.23221	0.47857	38627_at	-3.90862	0.51883
High endothelial venule	SPARCL1	X86693_at	-5.2032	0.07869	36627_at	-5.68629	0.04432
B-cam mRNA	LU	X80026_at	-5.15991	0.45529	40093_at	-3.58361	0.26
Clone 23745 mRNA	FTO	U79260_at	-5.14709	0.59541	37242_at	-5.10187	0.23088
RPS3 Ribosomal protein S3	IFITM2	X57351_s_at	-5.13532	0.57244	411_i_at	-3.45407	0.27845
SH3 domain-containing protein SH3P17 mRNA	ITSN1	U61166_at	-5.05771	0.48274	488_at	-4.49686	0.24097
CD34 CD34 antigen (hemopoietic progenitor cell antigen)	CD34	S53911_at	-5.0559	0.19752	538_at	-3.05451	0.50591
Pigment epithelium-derived factor gene	---	U29953_rna1_at	-5.04238	0.20248	40856_at	-3.28226	0.236
Protocadherin 43 mRNA for abbreviated PC43	PCDHGC3	L11373_at	-5.04187	0.48028	657_at	-3.71687	0.30749
Dystrophin, dystrophin {Purkinje promoter, alternatively spliced} [human, cortical brain and adult heart, mRNA Partial, 377 nt]	DMD	S81419_at	-5.03482	0.44062	40488_at	-3.50906	0.36753
ZNF133 Zinc finger protein 133 (clone pHZ-13)	ZNF133	U09366_at	-5.00789	0.38475	37254_at	-3.5433	0.63441
Beta2-chimaerin mRNA	CHN2	U07223_at	-5.00563	0.36107	33244_at	-3.30833	0.04534
SCA1 Ataxin 1	SCA1	X79204_at	-4.98095	0.49479	36142_at	-7.16429	0.23053
Transcriptional activator mRNA	CROC4	U49857_at	-4.9626	0.33616	40484_g_at	-3.05312	0.02179
LU gene for Lutheran blood group glycoprotein	LU	X83425_at	-4.95862	0.34433	40093_at	-3.58361	0.26
Transcription factor AREB6	SNF1LK	D15050_at	-4.95637	0.35545	33439_at	-2.81637	0.32671
C1S Complement component 1, s subcomponent	C1S	J04080_at	-4.9545	0.2436	40496_at	-3.91887	0.01452
RBP-MS/type 1	RBPMS	D84110_at	-4.88134	0.49542	1276_g_at	-5.10973	0.05332
(pp21) mRNA	TCEAL1	M99701_at	-4.82255	0.59766	38317_at	-4.52103	0.28444
RTP	NDRG1	D87953_at	-4.81913	0.28548	36933_at	-6.51835	0.13435
ARF3 ADP-ribosylation factor 3	ARF3	M74491_at	-4.80397	0.62564	39336_at	-3.16476	0.63398
CACCC box-binding protein mRNA	ZNF148	L04282_at	-4.74116	0.56269	41466_s_at	-4.84171	0.01787
KIAA0096 gene, partial cds	SNRK	D43636_at	-4.73255	0.42061	37718_at	-4.03756	0.27205
DGS-D mRNA, 3' end	DGCR2	L77561_at	-4.70585	0.50057	36803_at	-4.03341	0.30217
Protein tyrosine phosphatase mRNA	PTPRK	L77886_at	-4.67834	0.48396	1488_at	-3.54052	0.48831
AF-4 mRNA	MLLT2	L13773_at	-4.66996	0.52681	39037_at	-3.44479	0.51494
Dihydropyrimidinase related protein-2	DPYSL2	U97105_at	-4.65971	0.37058	40607_at	-3.07399	0.37819
CTSD Cathepsin D (lysosomal aspartyl protease)	CTSD	M63138_at	-4.6589	0.43376	239_at	-4.12415	0.39639
GSN Gelsolin (amyloidosis, Finnish type)	GSN	X04412_at	-4.65744	0.28945	32612_at	-6.11707	0.03126
RalGDS-like 2 (RGL2) mRNA, partial cds	RAB2L	U68142_at	-4.64028	0.62242	40521_at	-6.27738	0.03503
LCAT Lecithin-cholesterol acyltransferase	ACTA2	X13839_at	-4.6302	0.08208	32755_at	-4.52622	0.00011
IEF SSP 9502 mRNA	H326	U06631_at	-4.62532	0.54739	39823_at	-5.52982	0.62089
YWHAZ Tyrosine 3-monooxygenase/tryptophan 5-monooxygenase activation protein, zeta polypeptide	CIRBP	D78134_at	-4.58766	0.51856	39864_at	-5.77991	0.47953
ANK3 Ankyrin 3, node of Ranvier (ankyrin G)	---	U43965_at	-4.58243	0.57674	36965_at	-4.75996	0.07682
MYH9 Myosin, heavy polypeptide 9, non-muscle	MYH9	M31013_at	-4.56713	0.57822	39738_at	-3.49529	0.56439
Phosphodiesterase I alpha	ENPP2	L46720_s_at	-4.53269	0.27616	41123_s_at	-2.83628	0.09214
KIAA0207 gene	GRB10	D86962_at	-4.53101	0.52472	37615_at	-3.42233	0.57347
HSPG2 Heparan sulfate proteoglycan	HSPG2	M85289_at	-4.52732	0.35323	32845_at	-4.44518	0.01418
GUANYLATE CYCLASE SOLUBLE, ALPHA-3 CHAIN	GUCY1A3	X66534_at	-4.52051	0.4301	36918_at	-3.64218	0.13372
KIAA0228 gene, partial cds	APPBP2	D86981_at	-4.42319	0.47581	38470_i_at	-5.11305	0.14371
Erythrocyte adducin alpha subunit gene extracted from Human DNA sequence from cosmid L25A3, Huntington's Disease Region, chromosome 4p16.3 contains Human tetracycline transporter-like protein and erythrocyte adducin alpha subunit, multiple ESTs and a putative CpG island	ADD1	Z68280_cds2_s_at	-4.39134	0.55797	32146_s_at	-3.83537	0.22345
26-kDa cell surface protein TAPA-1 mRNA	CD81	M33680_at	-4.3802	0.66046	35282_r_at	-5.23476	0.37162
N-sulphoglucosamine sulphohydrolase mRNA	SGSH	U30894_at	-4.37213	0.57945	35626_at	-5.13899	0.52443
Novel T-cell activation protein	MAPRE2	X94232_at	-4.37144	0.57272	37406_at	-2.79246	0.37714
Selenoprotein P	SEPP1	Z11793_at	-4.32329	0.28034	34363_at	-4.78615	0.16993
ALDH2 Aldehyde dehydrogenase 2, mitochondrial	ALDH2	X05409_at	-4.31557	0.35888	32747_at	-4.7316	0.19341
Clone 23803 mRNA, partial cds	MGC39325	U79298_at	-4.30229	0.57638	41533_at	-3.51564	0.53024
Sickle cell beta-globin mRNA	HBB	M25079_s_at	-4.28986	0.04148	31687_f_at	-4.34562	0.00177
STX5A Syntaxin 5A	STX5A	U26648_at	-4.28874	0.56151	40068_at	-3.9195	0.26575
TSC-22 protein mRNA	TSC22	U35048_at	-4.222	0.46785	39032_at	-6.11022	0.27504
DPP6 Dipeptidylpeptidase VI	DPP6	M96859_at	-4.21802	0.26101	35679_s_at	-3.01339	0.07827
GSTM4 Glutathione S-transferase M4	GSTM4	M96233_s_at	-4.20099	0.45532	556_s_at	-2.88017	0.21615
Lysophospholipase homolog (HU-K5) mRNA	MGLL	U67963_at	-4.16878	0.58619	35792_at	-4.4485	0.09779
SNRPN Small nuclear ribonucleoprotein polypeptide N	SNRPN	J04615_at	-4.16756	0.37425	34842_at	-4.72258	0.34863
TNF-related apoptosis inducing ligand TRAIL mRNA	TNFSF10	U37518_at	-4.16024	0.34555	1715_at	-3.62539	0.1728
MAD-related gene SMAD7 (SMAD7) mRNA	MADH7	AF010193_at	-4.1328	0.31014	1857_at	-3.7395	0.48939
362G6.1 gene (unknown protein CIT987SK_362G6_1) extracted from Human chromosome 16p13.1 BAC clone CIT987SK-362G6 complete sequence	---	U95740_rna1_at	-4.11128	0.31632	35742_at	-4.82081	0.07942
KIAA0059 gene	ABLIM1	D31883_at	-4.11034	0.37959	40155_at	-3.06386	0.31201
ZAKI-4 mRNA in human skin fibroblast	DSCR1L1	D83407_at	-4.09588	0.32063	32076_at	-4.10666	0.07093
Metallothionein-If gene (hMT-If)	---	M10943_at	-4.0889	0.38755	31622_f_at	-2.90906	0.22975
DB1	ZNF161	D28118_at	-4.08199	0.493	32628_at	-4.34014	0.50554
RPS3 Ribosomal protein S3	IFITM1	J04164_at	-4.04326	0.38591	676_g_at	-4.78534	0.34573
VAV2 Vav 2 oncogene	VAV2	S76992_at	-4.04076	0.25546	1704_at	-3.23841	0.43166
SMCY (H-Y) mRNA	SMCY	U52191_s_at	-4.0019	0.54119	37583_at	-4.04566	0.37157
IGFBP4 Insulin-like growth factor-binding protein 4	IGFBP4	M62403_s_at	-3.98967	0.38952	1737_s_at	-3.87018	0.02687
KIAA0256 gene	KIAA0256	D87445_at	-3.98865	0.55627	41634_at	-3.91622	0.23643
ATP6C Vacuolar H+ ATPase proton channel subunit	ATP6V0C	M62762_at	-3.98098	0.48643	36994_at	-6.63101	0.38523
Prostaglandin D2 synthase gene	PTGDS	M98539_at	-3.9805	0.06376	216_at	-4.89767	0.04764
Inositol 1,3,4-trisphosphate 5/6-kinase mRNA	ITPK1	U51336_at	-3.9736	0.6553	35755_at	-5.07132	0.23199
MAOB Monoamine oxidase B	MAOB	M69177_at	-3.96857	0.25404	37628_at	-4.89884	0.03642
LMNA Lamin A	LMNA	M13452_s_at	-3.94636	0.63715	37378_r_at	-4.15764	0.42216
Unknown product	NBL1	D28124_at	-3.9214	0.42917	37005_at	-4.02213	0.16558
ORF, Xq terminal portion	ATP6IP1	D16469_at	-3.91263	0.56913	35770_at	-7.45835	0.35345
LUM Lumican	LUM	U21128_at	-3.90158	0.32092	38038_at	-3.17646	0.11637
TYROSINE-PROTEIN KINASE RECEPTOR TIE-2 PRECURSOR	TEK	L06139_at	-3.89083	0.42426	1596_g_at	-3.94853	0.09778
Activated p21cdc42Hs kinase (ack) mRNA	ACK1	L13738_at	-3.87222	0.38905	40235_at	-3.69786	0.49162
Transmembrane 4 superfamily protein (SAS) mRNA	SAS	U01160_at	-3.84864	0.52587	36083_at	-6.47623	0.41535
Clone 23865 mRNA sequence	KIAA1128	U90912_at	-3.78548	0.57063	37617_at	-5.2719	0.27642
HRY gene	HES1	L19314_at	-3.74809	0.5703	37393_at	-2.83384	0.48338
TEB4 protein mRNA	TEB4	AF009301_at	-3.73242	0.50853	32802_at	-3.63755	0.52979
GC box bindig protein	BTEB1	D31716_at	-3.72881	0.36585	40202_at	-5.65637	0.20367
HYPOTHETICAL MYELOID CELL LINE PROTEIN 5	HELZ	D29677_at	-3.72741	0.56426	35618_at	-2.92967	0.39564
Type 1 inositol 1,4,5-trisphosphate receptor	ITPR1	D26070_at	-3.72061	0.54676	32778_at	-3.47109	0.36894
K+ channel beta 1a subunit mRNA, alternatively spliced	---	X83127_at	-3.71869	0.45086	32709_at	-2.96376	0.01115
Autotaxin mRNA	ENPP2	L35594_at	-3.71795	0.26815	41123_s_at	-2.83628	0.09214
Fatty acid amide hydrolase mRNA	FAAH	U82535_at	-3.7177	0.57589	34769_at	-2.89828	0.65343
DLX7 Distal-less homeobox 7	DLX4	U73328_at	-3.70293	0.57574	38535_at	-2.87529	0.64452
RPS3 Ribosomal protein S3	IFITM2	X57351_at	-3.68563	0.56595	411_i_at	-3.45407	0.27845
SCN1B Sodium channel, voltage-gated, type I, beta polypeptide	SCN1B	L10338_s_at	-3.68081	0.30166	38516_at	-2.90648	0.00617
INTERLEUKIN-1 RECEPTOR, TYPE I PRECURSOR	IL1R1	M27492_at	-3.678	0.47495	1368_at	-4.14849	0.01207
CX3C chemokine precursor, mRNA, alternatively spliced	CX3CL1	U84487_at	-3.67744	0.54737	823_at	-5.23392	0.30293
Insulin-like growth factor binding protein 5 (IGFBP5) mRNA	IGFBP5	L27560_at	-3.66473	0.30393	1396_at	-3.00983	0.2044
BGN Biglycan	BGN	J04599_at	-3.57564	0.56237	38126_at	-3.50804	0.15861
Rab GDI alpha	GDI1	X79353_at	-3.56164	0.5424	36152_at	-3.5708	0.44108
MGP Matrix protein gla	MGP	X53331_at	-3.54234	0.21891	36683_at	-2.8337	0.65098
Protein Kinase (Gb:M59287)	---	HG3484-HT3678_s_at	-3.52928	0.57689	292_s_at	-4.06592	0.29534
KIAA0089 gene, partial cds	KIAA0089	D42047_at	-3.52654	0.35312	38394_at	-2.97775	0.5762
