# Supplementary material for: The molecular portrait of in vitro growth by meta-analysis of gene-expression profiles
Source: Genome Biol. 2005 Jul 27;6(8):R65. doi: 10.1186/gb-2005-6-8-r65 (PMC1273632; doi:10.1186/gb-2005-6-8-r65)
Supplement: Additional Data File 4 — These categories were mainly of immunological processes and are listed with corresponding statistics and GO identifiers. [file gb-2005-6-8-r65-S4.xls]

## Sheet: Sheet1
Additional data file 4 - Dataset I Specific Down-regulation of cellular processes in vitro
These categories were only seen in dataset I and are not likely a general feature of in vitro growth
but rather a down-regulation of tissue-specific markers
GO Category	Total Nr Genes	Genes Changed	P-value	FDR	ID
Immunological features
Response to stimulus	706	364	-7.385246	0	GO:0050896
Response to external stimulus	612	335	-10.836914	0	GO:0009605
Response to biotic stimulus	431	255	-13.042722	0	GO:0009607
Defense response	386	236	-14.298466	0	GO:0006952
Immune response	348	218	-14.829336	0	GO:0006955
Response to stress	413	210	-3.701962	0	GO:0006950
Response to pest/pathogen/parasite	242	152	-10.377112	0	GO:0009613
Response to wounding	152	97	-7.223601	0	GO:0009611
Innate immune response	102	64	-4.583328	0	GO:0045087
Inflammatory response	99	62	-4.419656	0	GO:0006954
Humoral immune response	89	56	-4.125374	0	GO:0006959
Siderochrome transport	72	43	-2.626138	0.0261905	GO:0015891
Cellular defense response	49	36	-4.979671	0	GO:0006968
Immune cell activation	46	29	-2.398049	0.0468085	GO:0045321
Lymphocyte activation	38	25	-2.490862	0.0409091	GO:0046649
Complement activation	26	19	-2.798021	0.0236842	GO:0006956
Antigen presentation	16	15	-4.586344	0	GO:0019882
Antigen processing	13	12	-3.555046	0	GO:0030333
Antigen presentation, exogenous antigen	12	12	-4.453116	0	GO:0019884
Cellular defense response (sensu Vertebrata)	13	11	-2.615864	0.027907	GO:0016066
T-helper 1 type immune response	11	10	-2.879577	0.0166667	GO:0042088
Antigen processing, exogenous antigen via MHC class II	10	10	-3.709078	0	GO:0019886
CNS features
Neurogenesis	190	112	-5.632124	0	GO:0007399
Neurophysiological process	189	100	-2.659843	0.0268293	GO:0050877
Neuromuscular physiological process	118	68	-3.218964	0.003125	GO:0050905
Transmission of nerve impulse	118	68	-3.218964	0.003125	GO:0019226
Synaptic transmission	115	66	-3.073197	0.0030303	GO:0007268
Behavior	63	43	-4.514368	0	GO:0007610
Others
Cell activation	46	29	-2.398049	0.0468085	GO:0001775
Development	820	423	-8.857213	0	GO:0007275
Cellular process	2053	933	-5.030061	0	GO:0009987
Locomotory behavior	15	12	-2.439668	0.0466667	GO:0007626
Homeostasis	60	36	-2.326390	0.05	GO:0042592
Organogenesis	527	287	-8.799478	0	GO:0009887
Organismal physiological process	688	390	-16.385061	0	GO:0050874
Organismal movement	160	87	-2.838226	0.0189189	GO:0050879
Morphogenesis	577	304	-7.276659	0	GO:0009653
